# Supplementary material for: A conserved phosphorylation mechanism for regulating the interaction between the CMG replicative helicase and its forked DNA substrate
Source: J Biol Chem. 2025 Mar 14;301(4):108408. doi: 10.1016/j.jbc.2025.108408 (PMC12018195; doi:10.1016/j.jbc.2025.108408)
Supplement: Table S2 [file mmc2.xlsx]

## Sheet: MmChk1MCM
Uniprot ID	Protein name	Positions within proteins	Number of Phospho 18O (STY)	Phospho 18O (STY) Probabilities	Localization prob Mm1	PEP Mm1	Score Mm1	Intensity Mm1	Intensity Mm1_1	Intensity Mm1_2	Intensity Mm1_3	Ratio mod/base Mm1	Localization prob Mm2	PEP Mm2	Score Mm2	Intensity Mm2	Intensity Mm2_1	Intensity Mm2_2	Intensity Mm2_3	Ratio mod/base Mm2
P97310	Mcm2	4	1	AES(0.964)S(0.036)ESLSASSPAR				0	0	0	0	0	0.964204	4.02837e-05	95.264	453650	453650	0	0	0.0067378
P97310	Mcm2	625	1	CT(1)VIAAANPIGGR				0	0	0	0	0	1	0.0110636	44.616	23998000	23998000	0	0	0.78681
P25206	Mcm3	4	1	MAGT(1)VVLDDVELREAQRDYLDFLDDEEDQGIYQNK	1	1.15926e-09	151.22	12797000	12797000	0	0	0.053749	1	9.98014e-193	396.41	22633000	22633000	0	0	0.015772
P25206	Mcm3	41	1	VRELIS(1)DNQYR				0	0	0	0	0	1	2.20086e-10	150.49	2538200	2538200	0	0	0.0032611
P25206	Mcm3	50	1	LIVS(1)VNDLRR	1	2.47353e-11	141.08	0	0	0	0	0	1	2.88396e-09	138.99	14995000	14995000	0	0	0.02402
P25206	Mcm3	144	1	VVRS(1)VHYCPATKK	0.997906	0.00428365	73.833	2701600	2701600	0	0	NaN	0.999989	9.80581e-07	121.99	8849300	8849300	0	0	NaN
P25206	Mcm3	154	1	SVHYCPAT(0.047)KKT(0.953)IER				0	0	0	0	NaN	0.953187	1.49907e-15	153.36	7872400	7872400	0	0	NaN
P25206	Mcm3	159		RY(0.479)S(0.479)DLT(0.034)T(0.008)LVAFPSSSVYPTKDEENNPLETEYGLSVYK				0	0	0	0	0	0.478927	2.75555e-53	199.31	0	0	0	0	0
P25206	Mcm3	160	1;2	RY(0.002)S(0.993)DLT(0.004)T(0.001)LVAFPS(0.78)S(0.188)S(0.032)VYPTKDEENNPLETEYGLSVYK	0.993222	2.46344e-11	116	23187000	23187000	0	0	2.0629	0.993342	2.75555e-53	199.31	54599000	0	54599000	0	4.2535
P25206	Mcm3	170	2	RY(0.002)S(0.993)DLT(0.004)T(0.001)LVAFPS(0.78)S(0.188)S(0.032)VYPTKDEENNPLETEYGLSVYK				0	0	0	0	0	0.779879	4.19787e-43	181.99	54599000	0	54599000	0	4.2535
P25206	Mcm3	198	1	DHQT(1)ITIQEMPEK				0	0	0	0	0	0.999972	2.43366e-09	129.77	542540	542540	0	0	0.0005958
P25206	Mcm3	216	1	APAGQLPRS(1)VDVILDDDLVDK				0	0	0	0	NaN	1	5.89614e-05	70.983	4096300	4096300	0	0	NaN
P25206	Mcm3	252	1	KGCY(0.007)T(0.825)S(0.137)GT(0.03)FR				0	0	0	0	0	0.825122	0.00522553	58.17	38066000	38066000	0	0	0.10191
P25206	Mcm3	253	1	GCYT(0.001)S(0.983)GT(0.016)FR	0.98343	4.31908e-15	181.87	4898900	4898900	0	0	0.068465	0.723517	0.00757607	62.633	17458000	17458000	0	0	0.046735
P25206	Mcm3	255		KGCYT(0.071)S(0.435)GT(0.494)FR	0.493982	2.07231e-06	131.12	0	0	0	0	0				0	0	0	0	0
P25206	Mcm3	277	1	DIQPAFS(1)ADDIAK	1	8.03496e-10	158.91	23646000	23646000	0	0	0.084262	1	0.000102749	102.73	15245000	15245000	0	0	0.022612
P25206	Mcm3	292	1	T(0.025)RS(0.975)KDVFEQLAR	0.956034	4.18609e-10	158.31	40462000	40462000	0	0	NaN	0.975219	1.02026e-09	132.01	49565000	49565000	0	0	NaN
P25206	Mcm3	306	1	SLAPS(1)IHGHDYVK				0	0	0	0	0	0.999885	0.000132609	83.106	3976800	3976800	0	0	0.011193
P25206	Mcm3	368		AIPT(0.237)T(0.237)GRGS(0.237)S(0.237)GVGLT(0.053)AAVTTDQETGER				0	0	0	0	NaN	0.236695	0.0122055	46.307	0	0	0	0	0
P25206	Mcm3	369		AIPT(0.253)T(0.465)GRGS(0.14)S(0.14)GVGLT(0.002)AAVTTDQETGER	0.465407	2.72557e-05	91.733	0	0	0	0	NaN	0.236695	0.0122055	46.307	0	0	0	0	0
P25206	Mcm3	373		GS(0.5)S(0.5)GVGLTAAVTTDQETGER				0	0	0	0	0	0.499864	4.30224e-07	91.475	0	0	0	0	0
P25206	Mcm3	374		GS(0.5)S(0.5)GVGLTAAVTTDQETGER				0	0	0	0	0	0.499864	4.30224e-07	91.475	0	0	0	0	0
P25206	Mcm3	447	1	LNARCS(1)VLAAANPVYGR	1	0.000976239	82.59	2926700	2926700	0	0	NaN				0	0	0	0	NaN
P25206	Mcm3	522	1	MHQYRAPGEQDGDALPLGS(0.782)S(0.218)VDILATDDPDFTQDDQQDTR	0.781597	7.00133e-25	156.56	37264000	37264000	0	0	0.06595	0.499989	9.05967e-35	168.31	13264000	13264000	0	0	0.027566
P25206	Mcm3	523	1	MHQYRAPGEQDGDALPLGS(0.5)S(0.5)VDILATDDPDFTQDDQQDTR				0	0	0	0	0	0.499989	9.05967e-35	168.31	13264000	13264000	0	0	0.027566
P25206	Mcm3	550	1	HDS(1)LLHGTK	1	9.07428e-10	158.47	8421700	8421700	0	0	0.084613	1	8.19148e-42	241.87	36844000	36844000	0	0	0.18198
P25206	Mcm3	564	1	MVS(1)AAFMKK	1	0.000203969	110.39	3196300	3196300	0	0	0.083272	1	5.13149e-06	112.13	15525000	15525000	0	0	0.029242
P25206	Mcm3	602	1	LRS(0.009)QDS(0.99)MSSDTAR	0.97846	3.78185e-10	162.48	963880	963880	0	0	0.0058886	0.990374	6.21754e-10	136.17	0	0	0	0	0
P25206	Mcm3	604	1	LRS(0.005)QDS(0.056)MS(0.856)S(0.067)DT(0.016)AR	0.855936	0.0169893	54.811	0	0	0	0	0				0	0	0	0	0
P49717	Mcm4	23	1	VTPT(0.014)QS(0.984)LRS(0.001)EESR	0.725099	0.0249306	50.484	6433700	6433700	0	0	1.1043	0.984138	8.41844e-07	114.59	13411000	13411000	0	0	1.0789
P49717	Mcm4	29	1	VTPT(0.006)QS(0.045)LRS(0.045)EES(0.814)RS(0.045)S(0.045)PNR				0	0	0	0	0	0.813893	0.00348304	57.366	1156700	1156700	0	0	0.093059
P49717	Mcm4	31	1	S(0.006)EES(0.03)RS(0.699)S(0.265)PNR	0.699494	0.0130279	51.436	0	0	0	0	NaN				0	0	0	0	NaN
P49717	Mcm4	452	1	ELS(1)RKPDIYER				0	0	0	0	0	1	0.00017383	85.909	6156000	6156000	0	0	0.046272
P49717	Mcm4	463	1	LAS(1)ALAPSIYEHEDIKK				0	0	0	0	0	0.999998	2.89766e-06	92.098	3648800	3648800	0	0	0.0092819
P49718	Mcm5	279	1	KFGLNPS(1)K				0	0	0	0	NaN	1	0.00245347	60.717	0	0	0	0	NaN
P49718	Mcm5	342	1	S(0.146)IS(0.146)PS(0.709)IFGGMDMKK	0.708879	0.0349031	53.034	2707000	2707000	0	0	0.15105				0	0	0	0	0
P97311	Mcm6	268	1	AET(0.008)NS(0.581)RVS(0.411)GADGYETEGIR				0	0	0	0	0	0.581002	9.71001e-08	90.475	3219700	3219700	0	0	0.57889
Q61881	Mcm7	538	1	LAQHIT(1)YVHQHSR				0	0	0	0	0	1	3.01335e-10	140.81	4255900	4255900	0	0	0.014553
Q61881	Mcm7	654	1	GQT(0.18)ART(0.82)QRPADVIFATIR				0	0	0	0	NaN	0.820268	0.000134797	66.871	2023900	2023900	0	0	NaN
O35280	Chek1/Chk1	63	1	MLS(1)HENVVK	1	2.62227e-05	119.27	80219000	80219000	0	0	0.015242	1	1.96397e-05	115.15	498330000	498330000	0	0	0.023953
O35280	Chek1/Chk1	147	1	DNLKIS(1)DFGLATVFR				0	0	0	0	0	1	3.38891e-06	101.28	8499300	8499300	0	0	0.00055601
O35280	Chek1/Chk1	153	1	ISDFGLAT(1)VFR				0	0	0	0	0	1	6.06292e-29	211.96	7763200	7763200	0	0	0.00050785
O35280	Chek1/Chk1	170	1;2	MCGT(1)LPY(1)VAPELLK	1	4.05884e-10	158.31	75158000	64983000	10176000	0	0.0061737	1	3.9873e-05	101.72	142210000	135620000	6584400	0	0.060432
O35280	Chek1/Chk1	173	2	MCGT(1)LPY(1)VAPELLK	1	5.75666e-07	138.21	10176000	0	10176000	0	0.00083585	1	0.000725824	62.68	6584400	0	6584400	0	0.0027981
O35280	Chek1/Chk1	226	1;2	KT(1)Y(1)LNPWK	1	1.39675e-10	153.34	2235000	0	2235000	0	0.00054666	1	1.3992e-28	204.32	386250000	363320000	22935000	0	0.018463
O35280	Chek1/Chk1	227	1;2	KT(1)Y(1)LNPWK	1	1.39675e-10	153.34	2235000	0	2235000	0	0.00054666	1	2.73967e-22	197.43	22935000	0	22935000	0	0.0010963
O35280	Chek1/Chk1	236	1	KIDS(1)APLALLHK	1	2.49023e-06	132.24	150440000	150440000	0	0	0.030382	1	1.07308e-21	181.58	742120000	742120000	0	0	0.096628
O35280	Chek1/Chk1	249	2	ILVET(0.64)PS(0.481)ARIT(0.878)IPDIKK	0.370035	0.00891344	65.022	0	0	0	0	0	0.640449	4.06347e-06	86.539	176150000	0	176150000	0	0.4431
O35280	Chek1/Chk1	251	1;2	ILVET(0.001)PS(0.999)AR	0.999298	2.26214e-09	148.56	11326000	9123500	2203000	0	0.0040701	0.999193	2.31825e-09	150.46	89109000	84290000	4819400	0	0.22415
O35280	Chek1/Chk1	255	1;2	ILVET(0.148)PS(0.857)ARIT(0.995)IPDIKK	0.995058	0.000643931	90.714	37226000	1433600	35793000	0	0.3335	0.99027	3.00014e-12	133.71	177700000	1556700	176150000	0	2.2009
O35280	Chek1/Chk1	265	1	DRWY(1)NKPLNR				0	0	0	0	0	1	3.54106e-05	100.69	7732100	7732100	0	0	0.0037535
O35280	Chek1/Chk1	296	1;2;3	HIHS(1)NLDFSPVNNGSSEETVKFSSSQPEPR	1	1.33253e-34	222.24	97635000	2298700	95336000	0	0.090978	1	1.83204e-126	316.48	176600000	29103000	143720000	3772800	0.016893
O35280	Chek1/Chk1	301	1;2	HIHS(0.043)NLDFS(0.992)PVNNGS(0.153)S(0.121)EET(0.096)VKFS(0.276)S(0.252)S(0.066)QPEPR				0	0	0	0	0	0.992327	8.43338e-17	149.16	158670000	149830000	8847300	0	0.015178
O35280	Chek1/Chk1	307	2;3	HIHS(1)NLDFSPVNNGS(0.93)S(0.068)EET(0.001)VK	0.930211	1.05719e-19	187.56	95336000	0	95336000	0	0.088836	0.864774	1.25702e-22	170.59	147500000	0	143720000	3772800	0.014109
O35280	Chek1/Chk1	308		HIHS(0.032)NLDFS(0.004)PVNNGS(0.081)S(0.442)EET(0.441)VK	0.442027	0.00420487	69.272	0	0	0	0	0	0.40761	7.1586e-16	115.71	0	0	0	0	0
O35280	Chek1/Chk1	311	1;2	HIHS(0.024)NLDFS(0.027)PVNNGS(0.148)S(0.034)EET(0.691)VKFS(0.008)S(0.034)S(0.034)QPEPR	0.691463	5.6113e-09	112.28	21568000	17211000	4357100	0	0.020097	0.595482	3.84912e-06	76.003	10341000	0	10341000	0	0.00098923
O35280	Chek1/Chk1	315	1;2	HIHSNLDFSPVNNGSSEET(0.003)VKFS(0.988)S(0.007)S(0.002)QPEPR	0.378236	3.31079e-06	87.952	0	0	0	0	0	0.988011	1.83204e-126	313.95	240200000	61505000	178690000	0	0.017647
O35280	Chek1/Chk1	316	1	FS(0.002)S(0.998)SQPEPR	0.989588	1.98001e-10	163.66	35332000	35332000	0	0	0.013829	0.997792	6.61326e-09	147.3	87094000	87094000	0	0	0.0063987
O35280	Chek1/Chk1	317	1	FSS(0.158)S(0.842)QPEPR	0.378236	3.31079e-06	87.952	0	0	0	0	0	0.841746	4.13223e-13	155	108770000	108770000	0	0	0.0079909
O35280	Chek1/Chk1	323	1	FSS(0.013)S(0.013)QPEPRT(0.94)GLS(0.034)LWDTGPSNVDK	0.896448	6.71198e-07	97.5	55374000	55374000	0	0	0.012007	0.940315	2.4428e-20	144.89	55603000	55603000	0	0	0.0042879
O35280	Chek1/Chk1	326	1;2	TGLS(1)LWDT(1)GPSNVDK	0.999989	7.80484e-72	300.2	265820000	0	265820000	0	0.057639	0.999543	6.10258e-57	260.07	53222000	17703000	35519000	0	0.0041043
O35280	Chek1/Chk1	330	1;2	TGLSLWDT(1)GPSNVDK	1	5.32647e-71	295.71	100380000	85143000	15236000	0	0.021766	1	5.32237e-106	335.06	147940000	144550000	3391500	0	0.011409
O35280	Chek1/Chk1	333	1;2	T(0.008)GLS(0.992)LWDTGPS(1)NVDK	1	7.80484e-72	300.2	1.5454e+09	1279600000	265820000	0	0.3351	1	9.43333e-87	311.69	1186900000	1151400000	35519000	0	0.091529
O35280	Chek1/Chk1	343	1;2	LVQGIS(0.997)FS(0.003)QPTCPEHMLVNSQLLGTPGSSQNPWQR	0.954789	0.00084542	63.433	261400000	174980000	86425000	0	0.1121	0.997384	4.50263e-65	241.04	139580000	75069000	64514000	0	0.018178
O35280	Chek1/Chk1	345		LVQGIS(0.477)FS(0.513)QPT(0.556)CPEHMLVNS(0.401)QLLGT(0.018)PGS(0.013)S(0.022)QNPWQR				0	0	0	0	0	0.513477	3.99473e-06	65.301	2575600	0	2575600	0	0.00033542
O35280	Chek1/Chk1	348	2	LVQGIS(0.955)FS(0.117)QPT(0.656)CPEHMLVNS(0.181)QLLGT(0.073)PGS(0.011)S(0.008)QNPWQR	0.655897	0.0013273	60.444	31060000	0	31060000	0	0.01332	0.555881	2.96053e-06	70.666	2575600	0	2575600	0	0.00033542
O35280	Chek1/Chk1	357	1;2	LVQGIS(0.982)FS(0.018)QPT(0.012)CPEHMLVNS(0.988)QLLGTPGSSQNPWQR	0.601404	0.0267693	41.432	73050000	73050000	0	0	0.031327	0.987581	1.12255e-16	122.48	29417000	0	29417000	0	0.0038311
O35280	Chek1/Chk1	362	1;2	LVQGIS(0.072)FS(0.063)QPT(0.047)CPEHMLVNS(0.047)QLLGT(0.755)PGS(0.014)S(0.002)QNPWQR	0.552256	0.00226748	51.07	86425000	0	86425000	0	0.037063	0.755469	5.46987e-06	60.762	5664800	5664800	0	0	0.00073773
O35280	Chek1/Chk1	365	2	LVQGIS(0.956)FS(0.044)QPTCPEHMLVNSQLLGT(0.021)PGS(0.94)S(0.038)QNPWQR				0	0	0	0	0	0.940152	7.00749e-17	125.04	204000000	0	204000000	0	0.026568
O35280	Chek1/Chk1	378	1;2	RMT(1)RFFT(1)K	1	0.00414684	80.916	3794600	2036200	1758500	0	NaN	0.999998	5.14077e-05	99.283	9161500	9161500	0	0	NaN
O35280	Chek1/Chk1	382	1;2	RMT(1)RFFT(1)K	1	0.000200607	112.02	21769000	14001000	7768600	0	0.039328	1	5.69895e-09	119.74	0	0	0	0	0
O35280	Chek1/Chk1	389	1;2	LDADKS(1)YQCLK	1	6.81805e-07	139.19	10036000	2267000	7768600	0	0.88326	1	1.86622e-39	234.58	8652800	8652800	0	0	0.037689
O35280	Chek1/Chk1	396	1;2	S(1)YQCLKET(1)FEK				0	0	0	0	0	1	4.70556e-21	184	15670000	7921300	7748400	0	0.081662
O35280	Chek1/Chk1	402	1	LGY(1)QWKK				0	0	0	0	0	1	1.56226e-14	159.75	19781000	19781000	0	0	0.0048833
O35280	Chek1/Chk1	407	1;2	S(1)CMNQVT(0.988)VS(0.012)TTDRR	1	1.97146e-06	136.63	5602200	3352900	2249300	0	0.0025678	1	1.25557e-40	220.93	11126000	0	11126000	0	0.0022006
O35280	Chek1/Chk1	413	1;2	SCMNQVT(1)VSTTDRR	0.999977	1.21044e-10	160.48	37327000	34320000	3007200	0	0.017109	0.999992	1.25557e-40	220.93	97417000	86830000	10588000	0	0.019267
O35280	Chek1/Chk1	415	1	SCMNQVTVS(0.691)T(0.154)T(0.154)DRR				0	0	0	0	0	0.691318	1.9505e-82	303.36	354790	354790	0	0	7.0172e-05
O35280	Chek1/Chk1	416	2	SCMNQVT(0.137)VS(0.175)T(0.764)T(0.924)DRR	0.764022	0.0109287	69.522	4912200	0	4912200	0	0.0022515	0.486888	1.98148e-07	117.55	0	0	0	0	0
O35280	Chek1/Chk1	417	1;2	SCMNQVT(0.137)VS(0.175)T(0.764)T(0.924)DRR	0.92433	0.0109287	69.522	4912200	0	4912200	0	0.0022515	0.576949	1.08939e-22	185.26	128900000	128900000	0	0	0.025494
O35280	Chek1/Chk1	444	1	ILVDFRLS(1)KGDGLEFK	1	1.70932e-06	131.12	18490000	18490000	0	0	0.089985	1	1.65706e-24	182.82	34050000	34050000	0	0	0.14586
O35280	Chek1/Chk1	463	1;2	GKLS(1)DVVS(0.841)S(0.159)QK	1	8.58886e-17	186.42	171240000	20713000	150530000	0	0.044448	1	4.51906e-15	169.54	207530000	58631000	148900000	0	0.010103
O35280	Chek1/Chk1	467	1;2	GKLS(1)DVVS(0.995)S(0.005)QK	0.995469	6.29247e-16	180.3	204360000	53834000	150530000	0	0.053045	0.840587	8.26426e-21	188.28	417530000	268630000	148900000	0	0.020325
O35280	Chek1/Chk1	468	1;2	LSDVVS(0.003)S(0.997)QK	0.997025	1.60209e-31	223.58	28935000	4886300	24049000	0	0.0075104	0.992554	3.52783e-29	206.45	71066000	19160000	51906000	0	0.0034594

## Sheet: DmChk1CMG
Uniprot ID	Protein name	Positions within proteins	Number of Phospho 18O (STY)	Phospho 18O (STY) Probabilities	Localization prob Dm1	PEP Dm1	Score Dm1	Intensity Dm1	Intensity Dm1_1	Intensity Dm1_2	Intensity Dm1_3	Ratio mod/base Dm1	Localization prob Dm2	PEP Dm2	Score Dm2	Intensity Dm2	Intensity Dm2_1	Intensity Dm2_2	Intensity Dm2_3	Ratio mod/base Dm2
P49735	Mcm2	731	1	MYAQLRQES(1)FATGSLPITVR				0	0	0	0	0	0.999761	0.000105879	83.701	4747600	4747600	0	0	0.0042293
Q9XYU1	Mcm3	82	1	EYAS(0.966)T(0.034)VDPGYAK				0	0	0	0	0	0.965569	0.000488972	105.56	5980500	5980500	0	0	0.0075307
Q9XYU1	Mcm3	141	1	VVRS(1)VHYCPNTRK				0	0	0	0	NaN	0.999767	0.00291243	68.972	2988200	2988200	0	0	1.2292
Q9XYU1	Mcm3	156		KY(0.477)T(0.477)DLT(0.038)S(0.008)FEAVPSGAAYPTKDEDGNLLETEYGLSVYK				0	0	0	0	0	0.477063	5.497e-07	100.75	0	0	0	0	0
Q9XYU1	Mcm3	157	1	KYT(1)DLTSFEAVPSGAAYPTKDEDGNLLETEYGLSVYK	0.996203	6.19734e-06	99.2	28892000	28892000	0	0	0.07384	0.999686	6.40209e-23	187.79	94475000	94475000	0	0	0.05159
Q9XYU1	Mcm3	160		KY(0.088)T(0.393)DLT(0.393)S(0.126)FEAVPSGAAYPTK	0.392835	0.00528243	67.579	0	0	0	0	0				0	0	0	0	0
Q9XYU1	Mcm3	161		KY(0.222)T(0.24)DLT(0.24)S(0.24)FEAVPS(0.03)GAAY(0.02)PT(0.005)KDEDGNLLET(0.002)EY(0.001)GLSVYK	0.240429	0.00528243	46.696	0	0	0	0	0				0	0	0	0	0
Q9XYU1	Mcm3	593	1	LRS(1)QEAVETDVAR				0	0	0	0	0	1	4.40967e-05	127.3	2639700	2639700	0	0	0.0025376
Q9XYU1	Mcm3	688		T(0.286)RT(0.286)AT(0.29)VGADS(0.139)DEEDIEPPQPDAGDLTR	0.285943	4.33847e-05	100.92	0	0	0	0	0	0.190317	0.00838608	60.382	0	0	0	0	0
Q9XYU1	Mcm3	690		T(0.286)RT(0.286)AT(0.29)VGADS(0.139)DEEDIEPPQPDAGDLTR	0.285943	4.33847e-05	100.92	0	0	0	0	0				0	0	0	0	0
Q9XYU1	Mcm3	692		T(0.286)RT(0.286)AT(0.29)VGADS(0.139)DEEDIEPPQPDAGDLTR	0.289606	4.33847e-05	100.92	0	0	0	0	0				0	0	0	0	0
Q9XYU1	Mcm3	720		S(0.5)LPARS(0.5)VAMLMASPSSEEQSVATSTTEPAIISDAR	0.499529	0.000564437	76.31	0	0	0	0	NaN				0	0	0	0	NaN
Q9XYU1	Mcm3	725	1	S(0.049)LPARS(0.951)VAMLMASPSSEEQSVATSTTEPAIISDAR	0.499529	0.000564437	76.31	0	0	0	0	0	0.951242	1.79518e-15	158.67	7646600	7646600	0	0	0.0078622
Q9XYU1	Mcm3	734		SVAMLMAS(0.009)PS(0.33)S(0.33)EEQS(0.33)VATSTTEPAIISDAR				0	0	0	0	0	0.330193	5.12974e-09	112.8	0	0	0	0	0
Q9XYU1	Mcm3	735		SVAMLMAS(0.009)PS(0.33)S(0.33)EEQS(0.33)VATSTTEPAIISDAR				0	0	0	0	0	0.330193	5.12974e-09	112.8	0	0	0	0	0
Q9XYU1	Mcm3	739		SVAMLMAS(0.009)PS(0.33)S(0.33)EEQS(0.33)VATSTTEPAIISDAR				0	0	0	0	0	0.330193	5.12974e-09	112.8	0	0	0	0	0
Q26454	Mcm4	9	1	S(0.001)PS(0.999)VGGATPK				0	0	0	0	0	0.999099	0.000981702	87.519	915300	915300	0	0	0.0016639
Q26454	Mcm4	28	1	GIAS(1)QDVETPMR				0	0	0	0	0	1	1.00563e-08	142.83	0	0	0	0	0
Q26454	Mcm4	75	1	GLGANMS(1)EIDLSSPLNYGTPSSMGSIR	1	1.51175e-69	324.61	153210000	153210000	0	0	0.26695	0.996045	1.79997e-08	110.41	80530000	80530000	0	0	0.17343
Q26454	Mcm4	127	1	QVAIGGGS(1)GLEPIPEK				0	0	0	0	0	1	1.18978e-05	124.68	2202900	2202900	0	0	0.002416
Q26454	Mcm4	347	1	LIHNRS(0.974)EFT(0.026)DK				0	0	0	0	0	0.97439	0.0103155	63.091	2246900	2246900	0	0	0.050875
Q9VGW6	Mcm5	539	1	HIINVHLS(0.881)S(0.119)NK	0.826687	7.22932e-05	112.44	3005800	3005800	0	0	0.008771	0.880711	7.71881e-13	213.77	0	0	0	0	0
Q9VGW6	Mcm5	543	1	HIINVHLS(0.117)S(0.117)NKS(0.614)APS(0.152)EPAEGEISLSTFKK				0	0	0	0	NaN	0.61419	3.35187e-05	82.058	2800400	2800400	0	0	NaN
Q9VGW6	Mcm5	686	2	FAIGS(1)QVS(1)EQNILQDFLR	1	0.0392908	41.871	714040	0	714040	0	0.0021198				0	0	0	0	0
Q9VGW6	Mcm5	689	1;2	FAIGS(1)QVS(1)EQNILQDFLR	1	0.0392908	41.871	714040	0	714040	0	0.0021198	0.999997	8.7796e-11	176.33	871200	871200	0	0	0.0014426
Q9V461	Mcm6	224	1	S(0.997)ELVET(0.003)VQAGDR	0.99721	0.0198304	60.064	1.8574e+09	1.8574e+09	0	0	NaN				0	0	0	0	NaN
Q9XYU0	Mcm7	538	1	HIT(1)YVHSHSK	0.99994	0.00976643	75.566	8596200	8596200	0	0	0.039891	0.784658	0.0126719	54.974	0	0	0	0	0
Q9W0I7	Psf1	180	1	KNS(1)QHYLPR	0.999801	0.027819	55.064	1165800	1165800	0	0	0.40346	1	0.00031881	98.04	6979100	6979100	0	0	0.04539
Q9W2V7	Psf3	180	1	IRT(0.5)S(0.5)ELVEEHQKK				0	0	0	0	0	0.5	0.00428609	68.173	996620	996620	0	0	0.0020651
Q9W2V7	Psf3	181	1	IRT(0.5)S(0.5)ELVEEHQKK				0	0	0	0	0	0.5	0.00428609	68.173	996620	996620	0	0	0.0020651
O96989	CDC45L	542	1	AFEQAAQKS(1)GVALLQDFFEPAVVQLR				0	0	0	0	NaN	1	0.0159589	55.061	565400	565400	0	0	NaN
O61661	grp/Chk1	4	1;2	MAAT(1)LT(1)EAGTGPAATR	1	3.17493e-38	279.24	23398000	20241000	3157200	0	0.0052567	0.999945	1.02267e-29	280.62	40810000	40810000	0	0	0.0020524
O61661	grp/Chk1	6	1;2	MAATLT(1)EAGTGPAATR	1	1.03636e-76	366.69	164290000	161140000	3157200	0	0.036911	0.999915	1.41543e-68	326.49	409270000	409270000	0	0	0.020583
O61661	grp/Chk1	10	1;2	MAATLTEAGT(1)GPAATR	0.999995	7.97128e-29	256.8	42482000	1088100	41394000	0	0.009544	0.999577	2.3575e-29	273.54	12075000	5914900	6160100	0	0.00060727
O61661	grp/Chk1	15	1;2	MAATLTEAGTGPAAT(1)REFVEGWTLAQTLGEGAYGEVK	0.932882	8.322e-06	92.956	40715000	36516000	4199500	0	0.0091472	1	4.38881e-96	396.86	48263000	41759000	6504100	0	0.0024272
O61661	grp/Chk1	23	1	EFVEGWT(1)LAQTLGEGAYGEVK				0	0	0	0	0	1	5.32973e-08	122.6	4123000	4123000	0	0	0.00027076
O61661	grp/Chk1	27	1	EFVEGWTLAQT(1)LGEGAYGEVK				0	0	0	0	0	0.999971	2.83416e-05	96.052	4967600	4967600	0	0	0.00032623
O61661	grp/Chk1	44	1	LLINRQT(1)GEAVAMK	1	3.08029e-08	144.29	24676000	24676000	0	0	0.041365	1	3.53581e-06	140.02	76184000	76184000	0	0	0.013817
O61661	grp/Chk1	64	1	KHPDAANS(1)VRK	1	0.030092	48.608	313270	313270	0	0	0.00070413	1	2.34559e-08	143.05	0	0	0	0	0
O61661	grp/Chk1	88	1	RS(0.567)QGS(0.433)VEYIFLEYAAGGELFDRIEPDVGMPQHEAQR				0	0	0	0	0	0.566979	2.7009e-15	147.58	21678000	21678000	0	0	0.004593
O61661	grp/Chk1	91	1	S(0.141)QGS(0.859)VEYIFLEYAAGGELFDRIEPDVGMPQHEAQR				0	0	0	0	0	0.859371	3.64556e-16	162.52	2034400	2034400	0	0	0.00043103
O61661	grp/Chk1	125	1;2	YFT(1)QLLSGLNYLHQR	1	3.70337e-20	214.65	208500000	14248000	194250000	0	0.017084	1	3.56381e-50	317.13	79359000	25585000	53774000	0	0.003959
O61661	grp/Chk1	129	1;2	YFT(1)QLLS(1)GLNYLHQR	1	1.51398e-76	368.31	478810000	284560000	194250000	0	0.039234	1	1.44739e-14	216.01	261990000	208220000	53774000	0	0.01307
O61661	grp/Chk1	160	1;2	DLKPENLLLDEHDNVKIS(1)DFGMAT(1)MFR	1	0.0080418	63.913	134060000	129420000	4643300	0	0.01457	1	1.99965e-48	287.99	353190000	348070000	5123400	0	0.016665
O61661	grp/Chk1	166	1;2	DLKPENLLLDEHDNVKIS(1)DFGMAT(1)MFR	1	6.29519e-12	173.59	34292000	29649000	4643300	0	0.0037268	1	2.037e-13	190.1	71219000	66096000	5123400	0	0.0033605
O61661	grp/Chk1	183	1;2	RCGT(1)LPY(1)VAPEVLQK	1	8.8849e-14	180.39	44349000	33723000	10626000	0	0.014317	1	5.36453e-15	216.53	110630000	87252000	23376000	0	0.0053658
O61661	grp/Chk1	186	1;2	RCGT(1)LPY(1)VAPEVLQK	1	6.58575e-12	174.87	35400000	24774000	10626000	0	0.011428	1	2.05672e-09	193.06	23376000	0	23376000	0	0.0011338
O61661	grp/Chk1	250	1	LDT(1)LAISLLR				0	0	0	0	0	1	0.000341559	105.46	8068600	8068600	0	0	0.0015111
O61661	grp/Chk1	263		LLAT(0.357)S(0.444)PGT(0.121)RLT(0.081)LEKT(0.998)LDHK	0.444197	0.0008208	90.762	0	0	0	0	0				0	0	0	0	0
O61661	grp/Chk1	266	1;2	LLAT(0.001)S(0.001)PGT(0.997)RLT(0.001)LEK	0.997125	3.7391e-13	189.33	66377000	66377000	0	0	0.27591	0.98039	9.33728e-14	212.72	318820000	318820000	0	0	0.29986
O61661	grp/Chk1	269	1;2	LLATSPGT(0.043)RLT(0.957)LEK	0.860218	0.0146143	65.395	3785200	0	3785200	0	0.015734	0.956968	7.80457e-11	191.98	18606000	18606000	0	0	0.017477
O61661	grp/Chk1	273	1;2	T(1)LDHKWCNMQFADNER	1	1.02935e-07	147.58	21848000	5193400	16655000	0	0.088115	1	5.20414e-25	239.21	246390000	39575000	206810000	0	0.26531
O61661	grp/Chk1	289	1;2	WCNMQFADNERS(1)YDLVDSAAALEICSPK	0.55229	5.90963e-05	92.147	71089000	0	71089000	0	0.018222	0.999952	9.7431e-19	183.31	4929700	4929700	0	0	0.00095442
O61661	grp/Chk1	295	1;2	SYDLVDS(1)AAALEICSPK	0.999998	6.64299e-29	242.09	296650000	225560000	71089000	0	0.076038	1	9.36999e-30	278.15	443480000	443480000	0	0	0.085859
O61661	grp/Chk1	313	1;2;3	LQS(1)S(1)AHLS(0.942)NGLDDS(0.058)ISR	1	1.15832e-29	261.66	3.281e+09	2821500000	455890000	3630000	15.262	0.99985	7.57521e-51	332.5	599710000	37679000	562030000	0	0.68152
O61661	grp/Chk1	314	1;2;3	LQS(1)S(1)AHLS(0.942)NGLDDS(0.058)ISR	1	4.15445e-15	197.1	20042000	0	16412000	3630000	0.093227	0.593133	4.50166e-06	123.12	229680000	229680000	0	0	0.26102
O61661	grp/Chk1	318	1;2;3	LQS(0.959)S(0.041)AHLS(1)NGLDDSISR	0.999999	7.67106e-29	237.84	485700000	26176000	455890000	3630000	2.2592	0.999983	4.20676e-18	198.35	562030000	0	562030000	0	0.6387
O61661	grp/Chk1	324		LQS(0.777)S(0.214)AHLS(0.01)NGLDDS(0.422)IS(0.421)RNY(0.079)CS(0.09)QPMPT(0.539)MRS(0.448)DDDFNVR				0	0	0	0	0	0.421576	1.10187e-05	82.228	0	0	0	0	0
O61661	grp/Chk1	326	2	LQS(0.924)S(0.076)AHLSNGLDDS(0.178)IS(0.822)R	0.821574	0.000608069	92.518	28466000	0	28466000	0	0.13241	0.748243	7.17484e-14	151.05	27846000	0	27846000	0	0.031645
O61661	grp/Chk1	331	1;2;3	NYCS(1)QPMPT(0.094)MRS(0.906)DDDFNVR	0.992936	0.0352011	46.403	17914000	0	0	17914000	0.032999	0.999974	1.9502e-13	177	7602900	2435800	5167100	0	0.0039058
O61661	grp/Chk1	336	1;2;3	NYCSQPMPT(1)MRS(1)DDDFNVR	0.99951	2.12425e-07	139.46	356390000	12385000	326090000	17914000	0.6565	0.999948	8.02805e-25	242.22	162610000	6497900	156110000	0	0.083535
O61661	grp/Chk1	339	1;2;3	NYCSQPMPT(1)MRS(1)DDDFNVR	0.999988	3.84027e-16	199.65	361840000	17829000	326090000	17914000	1.2016	1	4.34448e-19	206.8	192080000	35974000	156110000	0	0.27822
O61661	grp/Chk1	349	1;2	LGS(1)GRS(1)KEDGGDR	1	0.00622173	74.987	1250000	0	1250000	0	NaN	0.5	0.0105995	60.209	66853000	66853000	0	0	NaN
O61661	grp/Chk1	352	1;2	S(1)KEDGGDRQT(1)LAQEAR	1	0.00622173	74.987	1948500	698490	1250000	0	0.00079703	1	0.000233025	81.665	0	0	0	0	0
O61661	grp/Chk1	361	1;2	S(1)KEDGGDRQT(1)LAQEAR	1	1.79161e-05	122.97	7280200	7280200	0	0	0.0023683	1	1.58473e-19	226.74	9439000	6598200	2840700	0	0.0016036
O61661	grp/Chk1	369	1	LS(0.787)YS(0.211)FS(0.001)QPALLDDLLLATQMNQTQNASQNYFQR	0.718654	3.3e-09	115.5	318430000	318430000	0	0	1.1649	0.787294	7.85147e-30	215.4	71687000	71687000	0	0	0.055971
O61661	grp/Chk1	371	1	LS(0.438)YS(0.56)FS(0.002)QPALLDDLLLATQMNQTQNASQNYFQR	0.471501	1.23102e-05	94.192	0	0	0	0	0	0.559813	2.41667e-45	276.06	125080000	125080000	0	0	0.097654
O61661	grp/Chk1	373	1;2	LS(0.139)Y(0.115)S(0.168)FS(0.578)QPALLDDLLLATQMNQTQNASQNYFQR	0.577912	8.47701e-06	99.093	31739000	3839000	27900000	0	0.11611	0.201025	0.0152522	49.453	0	0	0	0	0
O61661	grp/Chk1	385	1	LS(0.016)Y(0.015)S(0.016)FS(0.016)QPALLDDLLLAT(0.935)QMNQT(0.003)QNASQNYFQR	0.4888	0.00321822	62.683	0	0	0	0	0	0.934756	2.52742e-05	75.509	685690	685690	0	0	0.00053536
O61661	grp/Chk1	390	1	LSYSFSQPALLDDLLLAT(0.031)QMNQT(0.569)QNAS(0.393)QNY(0.008)FQR	0.568793	1.36183e-05	92.363	5652500	5652500	0	0	0.020679				0	0	0	0	0
O61661	grp/Chk1	394	1	LSYSFSQPALLDDLLLATQMNQTQNAS(1)QNYFQR	0.943539	1.69342e-05	88.278	8600700	8600700	0	0	0.031464	0.999927	8.98723e-10	126.91	0	0	0	0	0
O61661	grp/Chk1	406	1;2	MT(1)RFFVTTR	0.999823	0.00517299	95.477	53431000	28270000	25162000	0	1.349	1	1.36462e-05	133.16	369120000	281780000	87343000	0	1.4579
O61661	grp/Chk1	411	1;2	FFVT(0.992)T(0.008)RWDDTIKR	0.98752	8.85337e-13	194.86	45063000	19901000	25162000	0	0.085756	0.991919	7.64543e-09	186.69	85669000	85669000	0	0	0.025353
O61661	grp/Chk1	412	1;2	FFVT(0.002)T(0.998)RWDDTIK	0.334912	0.0234712	55.258	0	0	0	0	0	0.997737	5.68279e-13	208.23	105090000	17743000	87343000	0	0.031099
O61661	grp/Chk1	424	1;2	RLVGT(1)IER	1	4.8451e-05	119.53	4577300	4577300	0	0	0.0011118	1	1.71478e-05	117.65	30909000	26600000	4308800	0	0.00141
O61661	grp/Chk1	432	1;2	LGGYT(1)CKFGDDGVVTVSTVDR	0.998589	9.35234e-11	158.8	24070000	20805000	3264700	0	0.014801	1	7.31876e-55	331.6	79663000	68201000	11463000	0	0.0064224
O61661	grp/Chk1	442	1;2	FGDDGVVT(1)VSTVDRNK	0.999999	2.0699e-14	198.87	38675000	29485000	9189800	0	0.0077884	0.999999	3.00938e-21	237.18	61607000	57506000	4101800	0	0.0043559
O61661	grp/Chk1	444	1;2	LGGYT(1)CKFGDDGVVT(0.011)VS(0.965)T(0.025)VDRNK	0.949663	7.71916e-19	209.22	17384000	8193900	9189800	0	0.0035007	0.964735	5.65207e-65	375.94	34046000	29945000	4101800	0	0.0024072
O61661	grp/Chk1	445	1	FGDDGVVTVS(0.012)T(0.988)VDRNK				0	0	0	0	0	0.987887	3.42952e-21	234.63	11165000	11165000	0	0	0.00078939
O61661	grp/Chk1	473	1	ILVDCRLS(1)K	1	1.7176e-05	130.01	30882000	30882000	0	0	1.1333	1	2.45322e-08	169.21	148980000	148980000	0	0	0.74812
O61661	grp/Chk1	500	1;2	NALEDIVLKGPT(0.842)T(0.158)WPIAIATNSVP	0.5	0.000446656	84.046	86823000	0	86823000	0	0.16903	0.842384	3.63287e-18	182.03	79092000	3382900	75709000	0	0.043922
O61661	grp/Chk1	501	1;2	NALEDIVLKGPT(0.144)T(0.575)WPIAIAT(0.141)NS(0.141)VP	0.559585	3.74269e-07	112.61	3349800	0	3349800	0	0.0065214	0.574798	1.86168e-13	152.21	2185900	1064100	1121800	0	0.0012139
O61661	grp/Chk1	508	1;2	GPT(0.5)T(0.5)WPIAIAT(0.974)NS(0.026)VP	0.974111	3.74269e-07	112.61	218330000	214980000	3349800	0	0.42504	0.863819	3.63287e-18	182.03	1121800	0	1121800	0	0.00062296
O61661	grp/Chk1	510	1;2	NALEDIVLKGPT(0.5)T(0.5)WPIAIAT(0.046)NS(0.954)VP	0.954431	0.00217542	76.817	111050000	24228000	86823000	0	0.2162	0.906692	2.00006e-08	117.31	47651000	47651000	0	0	0.026462
